# Supplementary material for: Gerontology and Geriatrics in Undergraduate Nursing Education in Portugal and Spain: An Integrative and Comparative Curriculum Review
Source: Healthcare (Basel). 2024 Sep 6;12(17):1786. doi: 10.3390/healthcare12171786 (PMC11395543; doi:10.3390/healthcare12171786)
Supplement: Supplementary file 1 [file healthcare-12-01786-s001.zip]

Archive with 6 entries (6 files):
- Supplementary_material_, Figure S1 PRISMA Integrative review results.pdf
- Supplementary_material_tableS3_qualityAppraisal.pdf
- Supplementary_material_tableS4_StudiesExtraction.pdf
- Supplementary_material_tableS5_NursingSchools_dataExtraction.pdf
- Supplementary_materia_tableS2_extraction tool.pdf
- Supplmentary_material_tableS1_Integrative review search strategy.pdf
